# Supplementary material for: Investigating Cumulative Exposures among 3- to 4-Year-Old Children Using Wearable Ultrafine Particle Sensors and Language Environment Devices: A Pilot and Feasibility Study
Source: Int J Environ Res Public Health. 2020 Jul 21;17(14):5259. doi: 10.3390/ijerph17145259 (PMC7400160; doi:10.3390/ijerph17145259)
Supplement: Supplementary file 1 [file ijerph-17-05259-s001.zip]

Archive with 2 entries (2 files):
- supplementary figure 1.pdf
- supplementary figure 2.pdf
